# Supplementary material for: Skin Microbial Community Associated to Strawberry Disease in Farmed Rainbow Trout (Oncorhynchus mykiss Walbaum, 1792)
Source: Microorganisms. 2024 Jan 21;12(1):217. doi: 10.3390/microorganisms12010217 (PMC10818565; doi:10.3390/microorganisms12010217)
Supplement: Supplementary file 1 [file microorganisms-12-00217-s001.zip]

Archive with 1 entries (1 files):
- microorganisms-2825371-supplementary.pdf
